# Supplementary material for: BRAF V600E and SRC mutations as molecular markers for predicting prognosis and conversion surgery in Stage IV colorectal cancer
Source: Sci Rep. 2019 Feb 21;9:2466. doi: 10.1038/s41598-019-39328-6 (PMC6384937; doi:10.1038/s41598-019-39328-6)
Supplement: Supplementary file 2 — Dataset 2 [file 41598_2019_39328_MOESM2_ESM.xlsx]

## Sheet: Resectability
Patient Number	Resectability _Initially resectable: 0, Initially unresectable: 1	Main reason of the unresectability	Conversion Surgery_Non-conversion group: 0, Conversion group: 1	Reason that makes the disease resectable	Number of metastatic sites	Liver mets_H0: 0, H1: 1, H2: 2, H3: 3	Lung mets_ PUL: 0, PUL1: 1, PUL2: 2	Peritoneal mets_P0: 0, P1: 1, P2: 2, P3: 3	Distant lymph node mets_Absent: 0, Present: 1	Other sites
1	0				1	1	0	0	0	0
2	0				2	1	0	2	0	0
3	0				1	0	0	0	1	0
4	0				2	0	0	2	1	0
5	1	Excessive number of liver mets	0		2	2	1	0	0	0
6	0				1	1	0	0	0	0
7	1	Excessive number of liver mets	0		2	3	2	0	0	0
8	0				1	0	1	0	0	0
9	1	Excessive number of peritoneal mets	0		2	3	0	3	0	0
10	1	Excessive number of peritoneal mets	0		1	0	0	3	0	0
11	1	Excessive number of liver mets	0		1	2	0	0	0	0
12	1	Excessive number of liver mets	1	Significant shrinkage of liver mets	1	3	0	0	0	0
13	1	Excessive number of lung mets	0		1	0	2	0	0	0
14	0				2	1	0	0	1	0
15	1	Excessive number of liver mets	0		1	3	0	0	0	0
16	1	Excessive number of liver mets	0		1	3	0	0	0	0
17	1	Excessive number of liver mets	0		1	3	0	0	0	0
18	0				1	1	0	0	0	0
19	0				1	0	0	2	0	0
20	1	Excessive number of lung mets	0		1	0	2	0	0	0
21	1	Excessive number of liver mets	0		1	2	0	0	0	0
22	1	Excessive number of liver mets	0		2	2	0	0	1	0
23	1	Excessive number of liver mets	0		2	2	1	0	0	0
24	0				1	2	0	0	0	0
25	0				1	0	1	0	0	0
26	1	Multiple metastasis of liver and lung	0		2	1	1	0	0	0
27	1	Excessive number of liver mets	0		2	2	0	2	0	0
28	0				1	2	0	0	0	0
29	0				1	1	0	0	0	0
30	1	Excessive number of liver mets	0		2	2	0	0	1	0
31	1	Excessive number of liver mets	0		3	3	2	0	1	0
32	1	Multiple metastasis of liver and lung	0		2	1	1	0	0	0
33	1	Excessive number of liver mets	0		2	2	1	0	0	0
34	0				1	2	0	0	0	0
35	1	Excessive size of liver mets	1	Significant shrinkage of liver mets	1	2	0	0	0	0
36	1	Excessive number of peritoneal mets	0		2	1	0	3	0	0
37	0				1	2	0	0	0	0
38	1	Excessive number of lung mets	0		1	0	2	0	0	0
39	0				2	1	1	0	0	0
40	1	Excessive number of liver mets	1	Significant shrinkage of liver mets (especially near the inferior vena cava)	2	3	0	0	1	0
41	1	Multiple metastasis of liver and lung	0		4	1	1	1	1	0
42	1	Excessive number of liver mets	0		1	3	0	0	0	0
43	1	Excessive number of liver mets	0		1	3	0	0	0	0
44	1	Excessive number of liver mets	0		2	2	0	0	1	0
45	0				1	0	0	1	0	0
46	0				1	0	0	1	0	0
47	1	Excessive size of liver mets	1	Significant shrinkage of liver mets	1	2	0	0	0	0
48	1	Excessive number of liver mets	0		2	3	0	0	1	0
49	0				1	1	0	0	0	0
50	1	Excessive number of liver mets	1	Significant shrinkage of liver mets	2	2	0	2	0	0
51	1	Excessive number of liver mets	0		1	2	0	0	0	0
52	0				3	1	1	0	1	0
53	0				2	1	0	3	0	0
54	0				1	1	0	0	0	0
55	0				1	1	0	0	0	0
56	1	Excessive number of liver mets	0		2	3	0	2	0	0
57	1	Excessive number of lung mets	0		2	0	2	0	1	0
58	1	Excessive number of liver mets	0		1	3	0	0	0	0
59	0				1	2	0	0	0	0
60	1	Excessive number of peritoneal mets	0		3	3	2	3	0	1 (Spleen)
61	1	Excessive number of peritoneal mets	0		2	0	0	2	0	1 (Bilateral ovary)
62	0				1	2	0	0	0	0
63	1	Excessive number of liver mets	1	Significant shrinkage of liver mets	1	3	0	0	0	0
64	1	Excessive number of liver mets	0		1	3	0	0	0	0
65	1	Excessive number of liver mets	0		1	3	0	0	0	0
66	0				1	2	0	0	0	0
67	0				1	0	0	1	0	0
68	1	Excessive number of lung mets	0		2	1	2	0	0	0
69	1	Excessive number of liver mets	0		1	3	0	0	0	0
70	1	Excessive number of liver mets	0		1	2	0	0	0	0
71	1	Excessive number of lung mets	0		1	0	2	0	0	0
72	1	Excessive number of liver mets	0		1	3	0	0	0	0
73	1	Excessive number of lung mets	0		3	2	2	0	1	0
74	1	Multiple metastasis of adrenal gland and lung	0		2	0	1	0	0	1 (Adrenal gland)
75	0				3	3	1	0	1	0
76	1	Excessive number of liver mets	0		1	3	0	0	0	0
77	1	Excessive number of lung mets	0		3	2	2	0	1	0
78	0				1	1	0	0	0	0
79	1	Excessive number of liver mets	0		1	3	0	0	0	0
80	1	Excessive number of lung mets	0		2	0	2	2	0	0
81	1	Excessive number of liver mets	0		3	3	0	2	0	0
82	1	Excessive number of liver mets	0		1	2	0	0	0	0
83	0				1	1	0	0	0	0
84	1	Metastases near the inferior vena cava	1	Significant shrinkage of liver mets (especially near the inferior vena cava)	1	1	0	0	0	0
85	1	Excessive number of liver mets	0		2	3	2	0	0	0
86	0				2	2	0	2	0	0
87	1	Excessive number of liver mets	0		1	3	0	0	0	0
88	0				1	1	0	0	0	0
89	0				1	1	0	0	0	0
90	1	Excessive number of liver mets	0		2	2	0	1	0	0
91	1	Excessive number of liver mets	0		1	3	0	0	0	0
92	0				1	0	0	0	1	0
93	1	Excessive number of liver mets	0		2	3	1	0	0	0
94	0				1	0	0	0	1	0
95	1	Excessive number of liver mets	0		2	3	1	0	0	0
96	0				2	2	0	1	0	0
97	1	Excessive number of liver mets	0		2	3	1	0	0	0
98	1	Excessive number of liver mets	0		1	2	0	0	0	0
99	1	Excessive number of peritoneal mets	0		2	1	0	3	0	0
100	1	Excessive number of liver mets	0		3	3	2	0	1	0
101	1	Lung metastases near the hilar region	0		1	0	1	0	0	0
102	1	Multiple metastasis of hilar lymph nodes	0		1	0	0	0	1	0
103	1	Excessive number of liver mets	1	Significant shrinkage of liver mets	1	2	0	0	0	0
104	1	Metastases near the inferior vena cava	0		1	1	0	0	0	0
105	1	Excessive size of liver mets	1	Significant shrinkage of liver mets	2	2	1	0	0	0
106	1	Excessive number of lung mets	0		2	0	2	0	1	0
107	1	Excessive number of lung mets	0		2	2	2	0	0	0
108	1	Excessive number of liver mets	1	Significant shrinkage of liver mets	1	2	0	0	0	0
109	0				2	1	0	0	1	0
110	1	Excessive size of liver mets	1	Significant shrinkage of liver mets	1	3	0	0	0	0
111	1	Excessive number of lung mets	0		1	0	2	0	0	0
Categories of distant metastases: liver metastases, lung metastases, peritoneal metastases, and other sites. Liver, lung, and peritoneal metastases were further sub-classified according to the 8th edition of the Japanese Society for Cancer of the Colon and Rectum (JSCCR). Liver metastases were sub-classified into three categories (H1: 1-4 metastatic tumors all with a maximum diameter of 5 cm or l…
